# Supplementary material for: Tβ4-exosome-loaded hemostatic and antibacterial hydrogel to improve vascular regeneration and modulate macrophage polarization for diabetic wound treatment
Source: Mater Today Bio. 2025 Feb 18;31:101585. doi: 10.1016/j.mtbio.2025.101585 (PMC11893380; doi:10.1016/j.mtbio.2025.101585)
Supplement: Multimedia component 2 [file mmc2.xlsx]

## Sheet: Sheet1
Antibodies	Primers
IHC (Immunohistochemistry)	q-PCR
CD31（1:100dilution，Cat No.11265-1-AP，proteintech）	GADPH F：AGGTCGGTGTGTGAACGGATTTG
a-SMA（1:200dilution，Cat No.AF1032，affinity）	GADPH R：TGTAGACCATGTAGTTGAGGTCA
Ki67(1:500 dilution, Cat No. HA721115, HUABIO)	CD206 F：TTCCATCGAGACTGCTGCTG
Collegen I (1:200 dilution, Cat No. ab34710, abcam)	CD206 R：CCAGAGGGATCGCCTGTTTT
Collagen III (1:200 dilution, Cat No. ab7778, abcam)	CD163 F：CGACGACAGATTCAGCGACT
IL6（1:50dilution，Cat No.EM1701-45，HUABIO）	CD163 R：CTGAATGACCCCCGAGGATT
TNF-a (1:50 dilution, Cat No. HY-P80914, MCE)	IL-10 F：GAGAAGCATGGCCCAGAAATC
F4/80 (1:50 dilution, Cat No. ab16911, abcam)	IL-10 R：GAGAAATCGATGACAGCGCC
iNOS (1:100 dilution, Cat No.MAB9502,R&D)	Arg-1 F：CGGCAGTGGCTTTAACCTTG
CD206 (1:500 dilution, Cat No.ab300621,abcam)	Arg-1 R：TTGGGAGGAGAAGGCGTTTG
	iNOS F：CACCAAGCTGAACTTGAGCG
Flow cytometry	iNOS R：CGTGGCTTTGGGCTCCTC
F4/80(3:500 dilution,Cat No.Cat565410,BD)	IL-6 F：ATAGTCCTTCCTACCCCAATTTCC
CD86(3:500 dilution,Cat No.Cat561964,BD)	IL-6 R：GATGAATTGGATGGTCTTGGTCC
	TNF-α F：CTGAACTTCGGGGTGATCGG
western bolt	TNF-α R：GGCTTGTCACTCGAATTTTGAGA
PI3K（1:1000dilution，Cat No.AF6241，affinity）	CCR7 F：ATGACGTCACCTACAGCCTG
p-PI3K（1:1000dilution，Cat No.AF3242，affinity）	CCR7 R：CAGCCCAAGTCCTTGAAGAG
AKT（1:1000dilution，Cat No.AF6261，affinity）	CD86 F：CTGCTCATCATTGTATGTCAC
p-AKT（1:1000dilution，Cat No.AF0016，affinity）	CD86 R：ACTGCCTTCACTCTGCATTTG
mTOR（1:1000dilution，Cat No.AF6308，affinity）	IL-1β F：TGGAGAGTGTGGATCCCAAG
p-mTOR（1:1000dilution，Cat No.AF3308，affinity）	IL-1β R：GGTGCTGATGTACCAGTTGG
HIF-1α（1:2000dilution，Cat No.20960-1-AP，proteintech）
GAPDH（1:3000dilution，Cat No.AF7021，affinity）
Tβ4（1:1000dilution，Cat No.DF12334，Affinity）
CD63（1:1000dilution，Cat No.AF5117.，Affinity）
TSG101（1:1000dilution，Cat No.DF8427，Affinity）
CD9（1:1000dilution，Cat No. AF5139，Affinity）
calnexin（1:1000dilution，Cat No. AF5362，Affinity）
